# Supplementary material for: Dissecting aneuploidy phenotypes by constructing Sc2.0 chromosome VII and SCRaMbLEing synthetic disomic yeast
Source: Cell Genom. 2023 Nov 9;3(11):100364. doi: 10.1016/j.xgen.2023.100364 (PMC10667312; doi:10.1016/j.xgen.2023.100364)
Supplement: Table S3. Yeast strains used in this paper, related to STAR Methods [file mmc2.xlsx]

## Sheet: Sheet1
Table S3. Yeast strains used in this paper
Strain ID	Allias name	Genotype	Comments	Notes
Wild-type strains
BY4741	/	MATa his3Δ1 leu2Δ0 LYS2 met15Δ0 ura3Δ0	wild-type
BY4742	/	MATα his3Δ1 leu2Δ0 lys2Δ0 MET15 ura3Δ0	wild-type
BY4743	/	MATa/α his3Δ1/his3Δ1 leu2Δ0/leu2Δ0 LYS2/lys2Δ0 met15Δ0/MET15 ura3Δ0/ura3Δ0	wild-type diploid BY4741 x BY4742
synVII intermediate-strains
YSy075	synVIIA	MATa his3Δ1 leu2Δ0 LYS2 met15Δ0 ura3Δ0 YGL241W::LEU2	Intermediate synVII contains synthetic megachunk A	Related to Figure 1 intermediate synVII strains
YSy076	synVIIB	MATa his3Δ1 leu2Δ0 LYS2 met15Δ0 ura3Δ0 YGL216W::URA3	Intermediate synVII contains synthetic megachunk A-B
YSy077	synVIIC	MATa his3Δ1 leu2Δ0 LYS2 met15Δ0 ura3Δ0 YGL197W::LEU2	Intermediate synVII contains synthetic megachunk A-C
YSy078	synVIID	MATa his3Δ1 leu2Δ0 LYS2 met15Δ0 ura3Δ0 ygl173c::URA3	Intermediate synVII contains synthetic megachunk A-D
YSy079	synVIIE	MATa his3Δ1 leu2Δ0 LYS2 met15Δ0 ura3Δ0 ygl151w::LEU2	Intermediate synVII contains synthetic megachunk A-E
YSy080	synVIIF	MATa his3Δ1 leu2Δ0 LYS2 met15Δ0 ura3Δ0 ygl133w::URA3	Intermediate synVII contains synthetic megachunk A-F
YSy081	synVIIG	MATa his3Δ1 leu2Δ0 LYS2 met15Δ0 ura3Δ0 YGL103W::LEU2	Intermediate synVII contains synthetic megachunk A-G
YSy082	synVIIH	MATa his3Δ1 leu2Δ0 LYS2 met15Δ0 ura3Δ0 ygl086w::URA3	Intermediate synVII contains synthetic megachunk A-H
YSy083	synVIII	MATa his3Δ1 leu2Δ0 LYS2 met15Δ0 ura3Δ0 ygl056c::LEU2	Intermediate synVII contains synthetic megachunk A-I
YSy084	synVIIJ	MATa his3Δ1 leu2Δ0 LYS2 met15Δ0 ura3Δ0 YGL026C::URA3	Intermediate synVII contains synthetic megachunk A-J
YSy085	synVIIK	MATa his3Δ1 leu2Δ0 LYS2 met15Δ0 ura3Δ0 ygl002w::LEU2	Intermediate synVII contains synthetic megachunk A-K
YSy086	synVIIL	MATa his3Δ1 leu2Δ0 LYS2 met15Δ0 ura3Δ0 YGR031W::URA3	Intermediate synVII contains synthetic megachunk A-L
YSy087	synVIIM	MATa his3Δ1 leu2Δ0 LYS2 met15Δ0 ura3Δ0 YGR054W::LEU2	Intermediate synVII contains synthetic megachunk A-M
YSy088	synVIIN (SynVII-L)	MATa his3Δ1 leu2Δ0 LYS2 met15Δ0 ura3Δ0 ygl078c::URA3	Intermediate synVII contains synthetic megachunk A-N
YSy089	synVIIO (synVII-R)	MATα his3Δ1 leu2Δ0 lys2Δ0 MET15 ura3Δ0 synVII YGR077C::URA3	Intermediate synVII contains synthetic megachunk O-Y
YSy090	synVIIP	MATα his3Δ1 leu2Δ0 lys2Δ0 MET15 ura3Δ0 synVII ygr093w::LEU2	Intermediate synVII contains synthetic megachunk P-Y
YSy091	synVIIQ	MATα his3Δ1 leu2Δ0 lys2Δ0 MET15 ura3Δ0 YGR100W::URA3	Intermediate synVII contains synthetic megachunk Q-Y
YSy092	synVIIR	MATα his3Δ1 leu2Δ0 lys2Δ0 MET15 ura3Δ0 YGR130C::LEU2	Intermediate synVII contains synthetic megachunk R-Y
YSy093	synVIIS	MATα his3Δ1 leu2Δ0 lys2Δ0 MET15 ura3Δ0 YGR154C::URA3	Intermediate synVII contains synthetic megachunk S-Y
YSy094	synVIIT	MATα his3Δ1 leu2Δ0 lys2Δ0 MET15 ura3Δ0 ygr174c::LEU2	Intermediate synVII contains synthetic megachunk T-Y
YSy095	synVIIU	MATα his3Δ1 leu2Δ0 lys2Δ0 MET15 ura3Δ0 ygr196c::URA3	Intermediate synVII contains synthetic megachunk U-Y
YSy096	synVIIV	MATα his3Δ1 leu2Δ0 lys2Δ0 MET15 ura3Δ0 YGR212W::LEU2	Intermediate synVII contains synthetic megachunk V-Y
YSy097	synVIIW	MATα his3Δ1 leu2Δ0 lys2Δ0 MET15 ura3Δ0 YGR238C::URA3	Intermediate synVII contains synthetic megachunk W-Y
YSy098	synVIIX	MATα his3Δ1 leu2Δ0 lys2Δ0 MET15 ura3Δ0 YGR259C::LEU2	Intermediate synVII contains synthetic megachunk X-Y
YSy099	synVIIY	MATα his3Δ1 leu2Δ0 lys2Δ0 MET15 ura3Δ0 ygr273c::URA3	Intermediate synVII contains synthetic megachunk Y
synVII strains
YSy100	synVII W-SYN 159C loxP1-WT	MATa his3Δ1 leu2Δ0 lys2Δ0 met15Δ0 ura3Δ0 synVII YGR159C::HIS3	region from YGR290W to right telomere remains wild-type; loxPsym_3_3_YGR160W deleted	Related to Figure 1, S2, Table S2 synVII strains
YSy101	SynVII W-WT 159C loxP1-WT	MATa his3Δ1 leu2Δ0 lys2Δ0 met15Δ0 ura3Δ0 synVII YGR159C::HIS3	region from YGR290W to right telomere remains wild-type; synVII with region from YGR252W to YGR258C remain wild-type; loxPsym_3_3_YGR160W deleted
YSy105	synVII W (257W-258C)-WT 159C loxP1-WT	MATa his3Δ1 leu2Δ0 lys2Δ0 met15Δ0 ura3Δ0 synVII YGR159C::HIS3 YGR258C::LEU2 YGR100W::URA3	loxPsym_3_3_YGR160W deleted region from YGR257C to first pair tags of YGR258C remains wild-type; tN(GUU)G gene were replaced by native sequence
Intermediate strains generated during debugging
YSy108	SynVIIS LoxP1_del	MATα his3Δ1 leu2Δ0 lys2Δ0 MET15 ura3Δ0 YGR154C::URA3 YGR159C::LEU2	YSy093 deleted loxPsym_3_3_YGR159C	Related to Figure 1 NSR1 debugging
YSy109	SynVIIS LoxP2_del	MATα his3Δ1 leu2Δ0 lys2Δ0 MET15 ura3Δ0 YGR154C::URA3 YGR159C::LEU2	YSy093 deleted loxPsym_3_3_YGR160W
YSy110	SynVIIS Tag1_del	MATα his3Δ1 leu2Δ0 lys2Δ0 MET15 ura3Δ0 YGR154C::URA3 YGR159C::LEU2	YSy093 with wt-Tag: YGR159C_193
YSy111	SynVIIS Tag2_del	MATα his3Δ1 leu2Δ0 lys2Δ0 MET15 ura3Δ0 YGR154C::URA3 YGR159C::LEU2	YSy093 with wt-Tag: YGR159C_484
YSy112	SynVIIS native sequence	MATα his3Δ1 leu2Δ0 lys2Δ0 MET15 ura3Δ0 YGR154C::URA3 YGR159C::LEU2	YSy093 with wt-YGR159C [767167-768513 bp]
YSy113	BY4741 Loxp1&2_ins	MATa his3Δ1 leu2Δ0 LYS2 met15Δ0 ura3Δ0 YGR158C::URA3	BY4741 with loxPsym_3_3_YGR159C and loxPsym_3_3_YGR160W
YSy116	BY4741 Loxp2_ins	MATa his3Δ1 leu2Δ0 LYS2 met15Δ0 ura3Δ0 YGR158C::URA3	BY4741 with loxPsym_3_3_YGR160W
YSy120	Diploid YSy093	MATa/α his3Δ1/his3Δ1 leu2Δ0/leu2Δ0 LYS2/lys2Δ0 met15Δ0/ MET15 ura3Δ0/ura3Δ0 YGR154C::URA3 ΔYGR160W::KanMX	diploid BY4741(ΔYGR160w) x YSy093
YSy121	Diploid YSy094	MATa/α his3Δ1/his3Δ1 leu2Δ0/leu2Δ0 LYS2/lys2Δ0 met15Δ0/ MET15 ura3Δ0/ura3Δ0 YGR154C::URA3 ΔYGR160W::KanMX	diploid BY4741(ΔYGR160w) x YSy094
YSy122	BY4741 designed sequence	MATa his3Δ1 leu2Δ0 LYS2 met15Δ0 ura3Δ0 YGR258C::URA3	BY4741 with syn-YGR257C and partial of YGR258C [953939-955977 bp]
YSy123	BY4741 LoxP1_ins	MATa his3Δ1 leu2Δ0 LYS2 met15Δ0 ura3Δ0 YGR258C::URA3	BY4741 with loxPsym_3_3_YGR257C
YSy124	BY4741 257-Tag1_ins	MATa his3Δ1 leu2Δ0 LYS2 met15Δ0 ura3Δ0 YGR258C::URA3	BY4741 with syn-Tag: YGR257C_265
YSy125	BY4741 257-Tag2_ins	MATa his3Δ1 leu2Δ0 LYS2 met15Δ0 ura3Δ0 YGR258C::URA3	BY4741 with syn-Tag: YGR257C_730
YSy126	BY4741 LoxP2_ins	MATa his3Δ1 leu2Δ0 LYS2 met15Δ0 ura3Δ0 YGR258C::URA3	BY4741 with loxPsym_3_3_YGR258C
YSy127	BY4741 258-Tag1_ins	MATa his3Δ1 leu2Δ0 LYS2 met15Δ0 ura3Δ0 YGR258C::URA3	BY4741 with syn-Tag: YGR258C_211
YSy128	BY4741 258-Tag2_ins	MATa his3Δ1 leu2Δ0 LYS2 met15Δ0 ura3Δ0 YGR258C::URA3	BY4741 with syn-Tag: YGR258C_475
Disomic yeast strains
YSy140	N+chrVII	MATα his3Δ1 leu2Δ0 lys2Δ0 MET15 ura3Δ0 wtCEN7::pGal1-wtCEN7-URA3 wtCEN7::pGal1-wtCEN7-LEU2	aneuploid contained native chromosome VII	Related to Figure 2, S3-4 disomic yeast strains
YSy141	N+chrI+chrIII+ synVII	MATa his3Δ1 leu2Δ0 lys2Δ0 met15Δ0 ura3Δ0 wtCEN7::pGal1-wtCEN7-URA3 synCEN7::LEU2 YGR159C::HIS3	aneuploid contained native chromosome I ,III and synVII
YSy142	N+synVII	MATa his3Δ1 leu2Δ0 lys2Δ0 met15Δ0 ura3Δ0 wtCEN7::MET15 synCEN7::LEU2 YGR159C::HIS3	aneuploid contained synVII
SCRaMbLEd aneuploid strains
YSy150	F2-93	MATa his3Δ1 leu2Δ0 lys2Δ0 met15Δ0 ura3Δ0 wtCEN7::MET15 synCEN7::LEU2	SCRaMbLEd strains with circular synVII	Related to Figure 3-5, S5-10 SCRaMbLEd disomic yeast strains with fitness recovery
YSy151	F2-84	MATa his3Δ1 leu2Δ0 lys2Δ0 met15Δ0 ura3Δ0 wtCEN7::MET15 synCEN7::LEU2	SCRaMbLEd strains with circular synVII
YSy152	F2-35	MATa his3Δ1 leu2Δ0 lys2Δ0 met15Δ0 ura3Δ0 wtCEN7::MET15 synCEN7::LEU2	SCRaMbLEd strains with circular synVII
YSy153	F2-78	MATa his3Δ1 leu2Δ0 lys2Δ0 met15Δ0 ura3Δ0 wtCEN7::MET15 synCEN7::LEU2	SCRaMbLEd strains with circular synVII
YSy154	F1-8	MATa his3Δ1 leu2Δ0 lys2Δ0 met15Δ0 ura3Δ0 wtCEN7::MET15 synCEN7::LEU2	SCRaMbLEd strains with circular synVII
YSy155	F2-23	MATa his3Δ1 leu2Δ0 lys2Δ0 met15Δ0 ura3Δ0 wtCEN7::MET15 synCEN7::LEU2	SCRaMbLEd strains with circular synVII
YSy156	G2-53	MATa his3Δ1 leu2Δ0 lys2Δ0 met15Δ0 ura3Δ0 wtCEN7::MET15 synCEN7::LEU2	SCRaMbLEd strains with circular synVII
YSy157	F2-30	MATa his3Δ1 leu2Δ0 lys2Δ0 met15Δ0 ura3Δ0 wtCEN7::MET15 synCEN7::LEU2	SCRaMbLEd strains with circular synVII
YSy158	G2-75	MATa his3Δ1 leu2Δ0 lys2Δ0 met15Δ0 ura3Δ0 wtCEN7::MET15 synCEN7::LEU2	SCRaMbLEd strains with circular synVII
YSy159	F1-84	MATa his3Δ1 leu2Δ0 lys2Δ0 met15Δ0 ura3Δ0 wtCEN7::MET15 synCEN7::LEU2	SCRaMbLEd strains with circular synVII
YSy160	F2-65	MATa his3Δ1 leu2Δ0 lys2Δ0 met15Δ0 ura3Δ0 wtCEN7::MET15 synCEN7::LEU2	SCRaMbLEd strains with circular synVII
YSy161	F2-61	MATa his3Δ1 leu2Δ0 lys2Δ0 met15Δ0 ura3Δ0 wtCEN7::MET15 synCEN7::LEU2	SCRaMbLEd strains with circular synVII
YSy162	G1-37	MATa his3Δ1 leu2Δ0 lys2Δ0 met15Δ0 ura3Δ0 wtCEN7::MET15 synCEN7::LEU2	SCRaMbLEd strains with circular synVII
YSy163	G1-36	MATa his3Δ1 leu2Δ0 lys2Δ0 met15Δ0 ura3Δ0 wtCEN7::MET15 synCEN7::LEU2	SCRaMbLEd strains with circular synVII
YSy164	F2-9	MATa his3Δ1 leu2Δ0 lys2Δ0 met15Δ0 ura3Δ0 wtCEN7::MET15 synCEN7::LEU2	SCRaMbLEd strains with circular synVII
YSy165	F2-28	MATa his3Δ1 leu2Δ0 lys2Δ0 met15Δ0 ura3Δ0 wtCEN7::MET15 synCEN7::LEU2	SCRaMbLEd strains with circular synVII
YSy166	G2-61	MATa his3Δ1 leu2Δ0 lys2Δ0 met15Δ0 ura3Δ0 wtCEN7::MET15 synCEN7::LEU2	SCRaMbLEd strains with circular synVII
YSy167	F2-70	MATa his3Δ1 leu2Δ0 lys2Δ0 met15Δ0 ura3Δ0 wtCEN7::MET15 synCEN7::LEU2	SCRaMbLEd strains with circular synVII
YSy168	F1-62	MATa his3Δ1 leu2Δ0 lys2Δ0 met15Δ0 ura3Δ0 wtCEN7::MET15 synCEN7::LEU2	SCRaMbLEd strains with linear synVII
YSy169	F2-73	MATa his3Δ1 leu2Δ0 lys2Δ0 met15Δ0 ura3Δ0 wtCEN7::MET15 synCEN7::LEU2	SCRaMbLEd strains with linear synVII
YSy170	G1-34	MATa his3Δ1 leu2Δ0 lys2Δ0 met15Δ0 ura3Δ0 wtCEN7::MET15 synCEN7::LEU2	SCRaMbLEd strains with linear synVII
YSy171	G2-58	MATa his3Δ1 leu2Δ0 lys2Δ0 met15Δ0 ura3Δ0 wtCEN7::MET15 synCEN7::LEU2	SCRaMbLEd strains with linear synVII
YSy172	G2-62	MATa his3Δ1 leu2Δ0 lys2Δ0 met15Δ0 ura3Δ0 wtCEN7::MET15 synCEN7::LEU2	SCRaMbLEd strains with linear synVII
YSy174	H01	MATa his3Δ1 leu2Δ0 lys2Δ0 met15Δ0 ura3Δ0 wtCEN7::MET15 synCEN7::LEU2	SCRaMbLEd strains with linear synVII
YSy175	H03	MATa his3Δ1 leu2Δ0 lys2Δ0 met15Δ0 ura3Δ0 wtCEN7::MET15 synCEN7::LEU2	SCRaMbLEd strains with linear synVII
YSy176	H06	MATa his3Δ1 leu2Δ0 lys2Δ0 met15Δ0 ura3Δ0 wtCEN7::MET15 synCEN7::LEU2	SCRaMbLEd strains with linear synVII
YSy177	H08	MATa his3Δ1 leu2Δ0 lys2Δ0 met15Δ0 ura3Δ0 wtCEN7::MET15 synCEN7::LEU2	SCRaMbLEd strains with linear synVII
YSy178	H10	MATa his3Δ1 leu2Δ0 lys2Δ0 met15Δ0 ura3Δ0 wtCEN7::MET15 synCEN7::LEU2	SCRaMbLEd strains with linear synVII
YSy179	H11	MATa his3Δ1 leu2Δ0 lys2Δ0 met15Δ0 ura3Δ0 wtCEN7::MET15 synCEN7::LEU2	SCRaMbLEd strains with linear synVII
YSy180	H12	MATa his3Δ1 leu2Δ0 lys2Δ0 met15Δ0 ura3Δ0 wtCEN7::MET15 synCEN7::LEU2	SCRaMbLEd strains with linear synVII
YSy182	H16	MATa his3Δ1 leu2Δ0 lys2Δ0 met15Δ0 ura3Δ0 wtCEN7::MET15 synCEN7::LEU2	SCRaMbLEd strains with linear synVII
YSy183	H17	MATa his3Δ1 leu2Δ0 lys2Δ0 met15Δ0 ura3Δ0 wtCEN7::MET15 synCEN7::LEU2	SCRaMbLEd strains with linear synVII
YSy184	H22	MATa his3Δ1 leu2Δ0 lys2Δ0 met15Δ0 ura3Δ0 wtCEN7::MET15 synCEN7::LEU2	SCRaMbLEd strains with linear synVII
YSy185	H24	MATa his3Δ1 leu2Δ0 lys2Δ0 met15Δ0 ura3Δ0 wtCEN7::MET15 synCEN7::LEU2	SCRaMbLEd strains with linear synVII
YSy186	H29	MATa his3Δ1 leu2Δ0 lys2Δ0 met15Δ0 ura3Δ0 wtCEN7::MET15 synCEN7::LEU2	SCRaMbLEd strains with linear synVII
YSy187	H32	MATa his3Δ1 leu2Δ0 lys2Δ0 met15Δ0 ura3Δ0 wtCEN7::MET15 synCEN7::LEU2	SCRaMbLEd strains with linear synVII
YSy188	H34	MATa his3Δ1 leu2Δ0 lys2Δ0 met15Δ0 ura3Δ0 wtCEN7::MET15 synCEN7::LEU2	SCRaMbLEd strains with linear synVII
YSy191	H41	MATa his3Δ1 leu2Δ0 lys2Δ0 met15Δ0 ura3Δ0 wtCEN7::MET15 synCEN7::LEU2	SCRaMbLEd strains with linear synVII
YSy192	H42	MATa his3Δ1 leu2Δ0 lys2Δ0 met15Δ0 ura3Δ0 wtCEN7::MET15 synCEN7::LEU2	SCRaMbLEd strains with linear synVII
YSy193	H43	MATa his3Δ1 leu2Δ0 lys2Δ0 met15Δ0 ura3Δ0 wtCEN7::MET15 synCEN7::LEU2	SCRaMbLEd strains with linear synVII
YSy194	H44	MATa his3Δ1 leu2Δ0 lys2Δ0 met15Δ0 ura3Δ0 wtCEN7::MET15 synCEN7::LEU2	SCRaMbLEd strains with linear synVII
YSy199	H47	MATa his3Δ1 leu2Δ0 lys2Δ0 met15Δ0 ura3Δ0 wtCEN7::MET15 synCEN7::LEU2	SCRaMbLEd strains with linear synVII
YSy173	G2-16	MATa his3Δ1 leu2Δ0 lys2Δ0 met15Δ0 ura3Δ0 wtCEN7::MET15 synCEN7::LEU2	SCRaMbLEd strains with linear synVII	Related to Figure 5 extra SCRaMbLEd disomic yeast strains for regression test
YSy181	H15	MATa his3Δ1 leu2Δ0 lys2Δ0 met15Δ0 ura3Δ0 wtCEN7::MET15 synCEN7::LEU2	SCRaMbLEd strains with linear synVII
YSy189	H35	MATa his3Δ1 leu2Δ0 lys2Δ0 met15Δ0 ura3Δ0 wtCEN7::MET15 synCEN7::LEU2	SCRaMbLEd strains with linear synVII
YSy190	H36	MATa his3Δ1 leu2Δ0 lys2Δ0 met15Δ0 ura3Δ0 wtCEN7::MET15 synCEN7::LEU2	SCRaMbLEd strains with linear synVII
YSy195	H46	MATa his3Δ1 leu2Δ0 lys2Δ0 met15Δ0 ura3Δ0 wtCEN7::MET15 synCEN7::LEU2	SCRaMbLEd strains with linear synVII
YSy196	G1-87	MATa his3Δ1 leu2Δ0 lys2Δ0 met15Δ0 ura3Δ0 wtCEN7::MET15 synCEN7::LEU2 MATa his3Δ1 leu2Δ0 lys2Δ0 met15Δ0 ura3Δ0 wtCEN7::MET15	SCRaMbLEd strains with linear synVII	Related to Figure S5 Karyotype analysis of SCRaMbLEd yeasts
YSy197	G2-78	MATa his3Δ1 leu2Δ0 lys2Δ0 met15Δ0 ura3Δ0 wtCEN7::MET15 synCEN7::LEU2 MATa his3Δ1 leu2Δ0 lys2Δ0 met15Δ0 ura3Δ0 wtCEN7::MET15	SCRaMbLEd strains with linear synVII
YSy198	G1-26	MATa his3Δ1 leu2Δ0 lys2Δ0 met15Δ0 ura3Δ0 wtCEN7::MET15 synCEN7::LEU2 MATa his3Δ1 leu2Δ0 lys2Δ0 met15Δ0 ura3Δ0 wtCEN7::MET15	SCRaMbLEd strains with linear synVII
YSy300	F1-3	MATa his3Δ1 leu2Δ0 lys2Δ0 met15Δ0 ura3Δ0 wtCEN7::MET15 synCEN7::LEU2	SCRaMbLEd strains with circular synVII	Related to Figure S7 SCRaMbLEd disomic yeast strains for Karyotype validation by flow cytometry
YSy301	F2-29	MATa his3Δ1 leu2Δ0 lys2Δ0 met15Δ0 ura3Δ0 wtCEN7::MET15 synCEN7::LEU2	SCRaMbLEd strains with circular synVII
YSy302	F2-38	MATa his3Δ1 leu2Δ0 lys2Δ0 met15Δ0 ura3Δ0 wtCEN7::MET15 synCEN7::LEU2	SCRaMbLEd strains with circular synVII
YSy303	G1-11	MATa his3Δ1 leu2Δ0 lys2Δ0 met15Δ0 ura3Δ0 wtCEN7::MET15 synCEN7::LEU2	SCRaMbLEd strains with circular synVII
YSy304	G1-12	MATa his3Δ1 leu2Δ0 lys2Δ0 met15Δ0 ura3Δ0 wtCEN7::MET15 synCEN7::LEU2	SCRaMbLEd strains with circular synVII
YSy305	G1-59	MATa his3Δ1 leu2Δ0 lys2Δ0 met15Δ0 ura3Δ0 wtCEN7::MET15 synCEN7::LEU2	SCRaMbLEd strains with circular synVII
YSy306	G1-72	MATa his3Δ1 leu2Δ0 lys2Δ0 met15Δ0 ura3Δ0 wtCEN7::MET15 synCEN7::LEU2	SCRaMbLEd strains with circular synVII
YSy307	G1-79	MATa his3Δ1 leu2Δ0 lys2Δ0 met15Δ0 ura3Δ0 wtCEN7::MET15 synCEN7::LEU2	SCRaMbLEd strains with circular synVII
YSy308	G1-86	MATa his3Δ1 leu2Δ0 lys2Δ0 met15Δ0 ura3Δ0 wtCEN7::MET15 synCEN7::LEU2	SCRaMbLEd strains with circular synVII
YSy309	G2-12	MATa his3Δ1 leu2Δ0 lys2Δ0 met15Δ0 ura3Δ0 wtCEN7::MET15 synCEN7::LEU2	SCRaMbLEd strains with circular synVII
YSy310	G2-14	MATa his3Δ1 leu2Δ0 lys2Δ0 met15Δ0 ura3Δ0 wtCEN7::MET15 synCEN7::LEU2	SCRaMbLEd strains with circular synVII
YSy311	G2-18	MATa his3Δ1 leu2Δ0 lys2Δ0 met15Δ0 ura3Δ0 wtCEN7::MET15 synCEN7::LEU2	SCRaMbLEd strains with circular synVII
YSy312	G2-19	MATa his3Δ1 leu2Δ0 lys2Δ0 met15Δ0 ura3Δ0 wtCEN7::MET15 synCEN7::LEU2	SCRaMbLEd strains with circular synVII
YSy313	G2-27	MATa his3Δ1 leu2Δ0 lys2Δ0 met15Δ0 ura3Δ0 wtCEN7::MET15 synCEN7::LEU2	SCRaMbLEd strains with circular synVII
YSy314	G2-5	MATa his3Δ1 leu2Δ0 lys2Δ0 met15Δ0 ura3Δ0 wtCEN7::MET15 synCEN7::LEU2	SCRaMbLEd strains with circular synVII
YSy315	G2-56	MATa his3Δ1 leu2Δ0 lys2Δ0 met15Δ0 ura3Δ0 wtCEN7::MET15 synCEN7::LEU2	SCRaMbLEd strains with circular synVII
YSy316	G2-94	MATa his3Δ1 leu2Δ0 lys2Δ0 met15Δ0 ura3Δ0 wtCEN7::MET15 synCEN7::LEU2	SCRaMbLEd strains with circular synVII
Reconstructed yeast strains
YSy317	syn_del20K	MATa his3Δ1 leu2Δ0 lys2Δ0 met15Δ0 ura3Δ0 wtCEN7::MET15 synCEN7::LEU2 YGR159C::HIS3 YGR112W::URA3	In YSy142, the region of synthetic DAM1-PPT1 was deleted by URA3	Related to Figure 5 and S11 disomic yeast strains for validation
YSy318	wt_del20K	MATa his3Δ1 leu2Δ0 lys2Δ0 met15Δ0 ura3Δ0 wtCEN7::MET15 synCEN7::LEU2 YGR159C::HIS3 YGR112W::URA3	In YSy142, the region of wild-type DAM1-PPT1 was deleted by URA3
YSy319	rps23a-ppt1Δ	MATa his3Δ1 leu2Δ0 lys2Δ0 met15Δ0 ura3Δ0 wtCEN7::MET15 synCEN7::LEU2 YGR159C::HIS3 YGR117C::URA3	In YSy142, the region of synthetic RPS23A-PPT1 was deleted by URA3
YSy322	rps23aΔ	MATa his3Δ1 leu2Δ0 lys2Δ0 met15Δ0 ura3Δ0 wtCEN7::MET15 synCEN7::LEU2 YGR159C::HIS3 YGR117C::URA3	In YSy142, the gene of synthetic RPS23A was deleted by URA3
YSy323	nup57Δ	MATa his3Δ1 leu2Δ0 lys2Δ0 met15Δ0 ura3Δ0 wtCEN7::MET15 synCEN7::LEU2 YGR159C::HIS3 YGR118W::URA3	In YSy142, the gene of synthetic NUP57 was deleted by URA3
YSy324	cog2Δ	MATa his3Δ1 leu2Δ0 lys2Δ0 met15Δ0 ura3Δ0 wtCEN7::MET15 synCEN7::LEU2 YGR159C::HIS3 YGR119C::URA3	In YSy142, the gene of synthetic COG2 was deleted by URA3
YSy325	mep1Δ	MATa his3Δ1 leu2Δ0 lys2Δ0 met15Δ0 ura3Δ0 wtCEN7::MET15 synCEN7::LEU2 YGR159C::HIS3 YGR120C::URA3	In YSy142, the gene of synthetic MEP1 was deleted by URA3
YSy326	ygr121w-aΔ	MATa his3Δ1 leu2Δ0 lys2Δ0 met15Δ0 ura3Δ0 wtCEN7::MET15 synCEN7::LEU2 YGR159C::HIS3 YGR121C::URA3	In YSy142, the gene of synthetic YGR121W-A was deleted by URA3
YSy327	ygr122wΔ	MATa his3Δ1 leu2Δ0 lys2Δ0 met15Δ0 ura3Δ0 wtCEN7::MET15 synCEN7::LEU2 YGR159C::HIS3 YGR121W-A::URA3	In YSy142, the gene of synthetic YGR122W was deleted by URA3
YSy328	ppt1Δ	MATa his3Δ1 leu2Δ0 lys2Δ0 met15Δ0 ura3Δ0 wtCEN7::MET15 synCEN7::LEU2 YGR159C::HIS3 YGR122W::URA3	In YSy142, the gene of synthetic PPT1 was deleted by URA3
